# Supplementary material for: Classifying atopic dermatitis: a systematic review of phenotypes and associated characteristics
Source: J Eur Acad Dermatol Venereol. 2022 Feb 25;36(6):807–19. doi: 10.1111/jdv.18008 (PMC9307020; doi:10.1111/jdv.18008)
Supplement: Supplementary file 1 — Table S1. Evidence tables per predefined phenotype category. [file JDV-36-807-s005.zip]

Archive with 5 entries (5 files):
- jdv18008-sup-0001-Table1a.docx
- jdv18008-sup-0002-Table1b.docx
- jdv18008-sup-0003-Table1c.docx
- jdv18008-sup-0004-Table1d.docx
- jdv18008-sup-0005-Table1e.docx
