# Supplementary material for: Classifying atopic dermatitis: a systematic review of phenotypes and associated characteristics
Source: J Eur Acad Dermatol Venereol. 2022 Feb 25;36(6):807–19. doi: 10.1111/jdv.18008 (PMC9307020; doi:10.1111/jdv.18008)
Supplement: Supplementary file 2 — Table S2. Qualitative outcomes by the JBI critical appraisal checklists. [file JDV-36-807-s003.zip]

Archive with 5 entries (5 files):
- jdv18008-sup-0006-Table2a.docx
- jdv18008-sup-0007-Table2b.docx
- jdv18008-sup-0008-Table2c.docx
- jdv18008-sup-0009-Table2d.docx
- jdv18008-sup-0010-Table2e.docx
